# Supplementary material for: Dengue Infections during COVID-19 Period: Reflection of Reality or Elusive Data Due to Effect of Pandemic
Source: Int J Environ Res Public Health. 2022 Aug 29;19(17):10768. doi: 10.3390/ijerph191710768 (PMC9518125; doi:10.3390/ijerph191710768)
Supplement: Supplementary file 1 [file ijerph-19-10768-s001.zip]

Archive with 1 entries (1 files):
- ijerph-1835167-supplementary.pdf
